# Supplementary material for: Composition and Nutritional Quality of the Diet in Spanish Households during the First Wave of the COVID-19 Pandemic
Source: Nutrients. 2021 Apr 24;13(5):1443. doi: 10.3390/nu13051443 (PMC8146770; doi:10.3390/nu13051443)
Supplement: Supplementary file 1 [file nutrients-13-01443-s001.zip]

Archive with 1 entries (1 files):
- nutrients-1142819-SI.pdf
